# Supplementary material for: Differentiation Capacity of Porcine Skeletal Muscle-Derived Stem Cells as Intermediate Species between Mice and Humans
Source: Int J Mol Sci. 2023 Jun 7;24(12):9862. doi: 10.3390/ijms24129862 (PMC10297882; doi:10.3390/ijms24129862)
Supplement: Supplementary file 1 [file ijms-24-09862-s001.zip]

Archive with 1 entries (1 files):
- ijms-2418318-supplementary.pdf
